# Supplementary material for: The Shu complex prevents mutagenesis and cytotoxicity of single-strand specific alkylation lesions
Source: eLife. 2021 Nov 1;10:e68080. doi: 10.7554/eLife.68080 (PMC8610418; doi:10.7554/eLife.68080)
Supplement: Figure 4—source data 2. [file elife-68080-fig4-data2.zip]

Archive with 2 entries (2 files):
- Figure 4 Source data2a.png
- Figure 4 Source data2b.ai
