# Supplementary material for: The Shu complex prevents mutagenesis and cytotoxicity of single-strand specific alkylation lesions
Source: eLife. 2021 Nov 1;10:e68080. doi: 10.7554/eLife.68080 (PMC8610418; doi:10.7554/eLife.68080)
Supplement: Figure 4—source data 3. [file elife-68080-fig4-data3.zip]

Archive with 12 entries (12 files):
- NormalizedAnisotropy.xlsx
- 9_2_20215nM1MeACsm2Psy3T4.RTF
- 8_20_2021for5nMWTTplusCsm2Psy3T1.RTF
- 8_11_20215nMWTTCsm2Psy3T1forreal.RTF
- 9_2_20215nM3MeCCsm2Psy3T1.RTF
- 8_19_2021for5nMWTTplusCsm2Psy3T2.RTF
- 9_2_20215nM3MeCCsm2Psy3T2.RTF
- 9_2_20215nM3MeCCsm2Psy3T3.RTF
- 9_2_20215nMWTTCsm2Psy3T2.RTF
- 9_2_20215nM1MeACsm2Psy3T2.RTF
- 9_2_20215nM1MeACsm2Psy3T1.RTF
- 8_19_2021for5nM3M3CplusCsm2Psy3T1.RTF
